# Supplementary material for: Would future climate warming cause zoonotic diseases to spread over long distances?
Source: PeerJ. 2024 Feb 21;12:e16811. doi: 10.7717/peerj.16811 (PMC10893869; doi:10.7717/peerj.16811)
Supplement: Supplemental Information 1 [file peerj-12-16811-s001.csv]

species	longitude	latitude
1	116.037081	43.059919
1	92.746583	35.263561
1	117.760158	41.938528
1	79.533333	39.883333
1	97.028661	41.7595
1	117.952	43.6425
1	113.649361	43.8558
1	107.57805	42.402611
1	101.108414	42.307336
1	87.6555	43.9735
1	109	43.5
1	86.4	45.333333
1	83.866667	44.966667
1	106.583192	38.599858
1	80.059053	40.368222
1	106.656339	38.358242
1	112.642	42.7415
1	86.88	40.773099
1	111.706	41.5331
1	110.432739	41.698669
1	98.4942	39.7324
1	101.056	41.9541
1	93.0104	43.599908
1	106.333642	38.096444
1	107.407	37.783
1	103.083333	38.633333
1	122.377803	45.873333
1	123.2	45.847297
1	86.152761	41.749081
1	100.62	36.2864
1	107.869839	37.72485
1	107.600761	37.566181
1	111.24	39.8642
1	108.818	38.603903
1	109.722022	38.39625
1	108.199119	40.287169
1	107.452869	41.04315
1	93.2	37
1	85.9	37.5
1	85	37.2
1	87.4	37.8
1	111.184535	38.986229
1	98.0961	36.3019
1	88.1688	39.023
1	87.417493	41.296121
1	109.392001	41.847778
1	106.584991	39.581608
1	101.539901	38.857628
1	105.758519	39.756301
1	98.538555	40.969347
1	104.500286	40.755308
1	105.378401	38.410848
1	105.192696	40.836935
1	104.358808	38.267045
1	107.836211	40.639518
1	107.08028	40.916822
1	110.588112	41.760458
1	110.472821	42.240849
1	107.915162	42.153822
1	109.02555	41.361798
1	110.47893	40.873139
1	107.77189	39.449738
1	105.707421	39.341867
1	119.642999	41.4031
1	109.933333	40.283333
1	111.093333	40.204722
1	116.42079	44.025758
1	105.015278	37.3375
1	100.619999	36.283
1	114.201952	42.476559
1	106.373139	38.321541
1	120.432792	43.744407
1	100.2	39
1	99.6535	39.604632
1	99.674751	39.510598
1	87.33408	44.130161
1	89.565117	44.035778
1	107.401483	37.888381
1	89.461398	45.467264
1	105.349736	37.846503
1	105.379389	37.912014
1	94.315137	37.95588
1	93.34332	38.871957
1	91.597148	37.580472
1	96.440177	36.383287
1	96.98191	37.40833
1	94.5	45.2
1	79	43
1	77	45
1	48.8	43.6
1	75	45
1	76	44
1	112.8	42.6
1	92.4	47.7
1	93.2	45.4
1	94.5	46.1
1	93.6	45.6
1	99	43.3
1	110.6	43.6
1	106.8	42.5
1	100.1	43.6
1	105.3	42.2
1	102.3	43.8
1	104.2	43.8
1	85.3	47.7
1	85.1	47.9
1	90	44.8
1	105.7	47.2
1	96.9	45.9
1	99.2	45.5
1	97.4	45.7
1	96.8	44.9
1	103.7	47.4
1	93.2	44.2
1	45.7	44.5
1	58.2	38.5
1	105.5	38.2
1	94.8	40.2
1	98.3	39.8
1	99.6	43.5
1	102.3	43.7
1	84	48
1	59.5	42.8
1	83.2	48.8
1	59.1	54.3
1	47.2	42.4
1	92	47.2
1	112	43.8
1	109.5	46.2
1	105	45
1	101.5	45.2
1	106.8	44.8
1	109.2	38.8
1	64	42.7
1	32.7	26.2
1	76.1	39.5
1	87.9	44.3
1	80.1	44.4
1	89.180701	43.999599
1	86.213999	44.304301
1	86.898701	44.1915
1	87.2	44
1	90.2	43.834642
1	89.860398	44.002189
1	94.2685	39.5718
1	95.7259	40.5692
1	97.031	41.8189
1	104.0878	35.8429
1	102.8842	38.4805
1	99.7049	39.4319
1	100.7851	38.4193
1	122.3375	44.6676
1	122.3391	42.6083
1	102.8297	39.3725
1	100.9968	41.8699
1	106.9529	40.3374
1	110.0964	42.5503
1	106.9628	41.5542
1	108.4106	41.6183
1	119.0417	42.3774
1	112.0308	43.5905
1	121.3845	43.5907
1	117.8406	45.0858
1	121.305	44.9944
1	114.4377	43.13
1	116.222	43.941
1	115.9297	42.7146
1	97.5261	37.2274
1	95.3465	37.8948
1	95.0052	36.3788
1	91.0481	38.0931
1	86.8459	47.6748
1	87.5376	47.0726
1	82.8553	41.6935
1	81.2773	40.4576
1	90.2643	46.6639
1	80.2044	41.3372
1	86.9462	42.2834
1	88.9035	39.2021
1	88.1902	39.0136
1	91.5383	44.7767
1	79.9078	36.9881
1	82.6964	37.0307
1	78.2696	37.6037
1	94.7552	43.2541
1	78.4831	39.9685
1	85.8877	45.8978
1	76.465	45.3933
1	80.2739	50.4192
1	85.1748	47.8939
1	59.6854	47.8234
1	52.9012	48.4392
1	48.7964	47.92
1	70.883	44.4976
1	108.1667	44.4167
1	108.5017	43.0872
1	98.4247	46.3847
1	96.6239	46.6025
1	91.4531	46.0322
1	92.1228	46.4044
1	103.5785	43.6026
1	100.1164	43.9825
1	114.4269	45.4722
1	91.0639	49.795
1	93.8261	49.065
1	95.2614	48.7075
1	83.5271	53.2969
1	82.123	51.1529
1	46.3906	44.6858
1	95.1192	50.6517
1	54.2295	39.6437
1	60.3039	41.1045
1	64.557	37.9434
1	63.2263	38.4104
1	61.7716	38.4534
1	62.8739	41.0525
